# Supplementary material for: SEISMICgraph: a web-based tool for RNA structure data visualization
Source: Nucleic Acids Res. 2025 Jul 31;53(14):gkaf701. doi: 10.1093/nar/gkaf701 (PMC12311782; doi:10.1093/nar/gkaf701)
Supplement: gkaf701_Supplemental_Files [file gkaf701_supplemental_files.zip]

Archive with 4 entries (4 files):
- FuchsWightman_NAR_SupplementaryInformation_Resubmission_Final.pdf
- Supplemental Dataset.zip
- Supplemental-Table-1.csv
- SupplementaryFile_SEISMICgraphTutorial.pdf
